# Supplementary material for: Validation of Endogenous Control Genes by Real-Time Quantitative Reverse Transcriptase Polymerase Chain Reaction for Acute Leukemia Gene Expression Studies
Source: Genes (Basel). 2024 Jan 24;15(2):151. doi: 10.3390/genes15020151 (PMC10887733; doi:10.3390/genes15020151)
Supplement: Supplementary file 1 [file genes-15-00151-s001.zip]

Archive with 1 entries (1 files):
- genes-2788582-supplementary.xls
