# Supplementary material for: Validation of Endogenous Control Genes by Real-Time Quantitative Reverse Transcriptase Polymerase Chain Reaction for Acute Leukemia Gene Expression Studies
Source: Genes (Basel). 2024 Jan 24;15(2):151. doi: 10.3390/genes15020151 (PMC10887733; doi:10.3390/genes15020151)
Supplement: Supplementary file 1 [file genes-15-00151-s001.zip › genes-2788582-supplementary.xls]

## Sheet: Metadata Template
SAMPLES
Sample name	title	description	source name	organism	characteristics: Tag	molecule	label
SAMPLE 1	Healthy blood donner sample	Control	Buff coat of peripheral blood	Homo sapiens	Healthy	Total RNA	TaqMan Assay
SAMPLE 2	Healthy blood donner sample	Control	Buff coat of peripheral blood	Homo sapiens	Healthy	Total RNA	TaqMan Assay
SAMPLE 3	Healthy blood donner sample	Control	Buff coat of peripheral blood	Homo sapiens	Healthy	Total RNA	TaqMan Assay
SAMPLE 4	Healthy blood donner sample	Control	Buff coat of peripheral blood	Homo sapiens	Healthy	Total RNA	TaqMan Assay
SAMPLE 5	Healthy blood donner sample	Control	Buff coat of peripheral blood	Homo sapiens	Healthy	Total RNA	TaqMan Assay
SAMPLE 6	Healthy blood donner sample	Control	Buff coat of peripheral blood	Homo sapiens	Healthy	Total RNA	TaqMan Assay
SAMPLE 7	Healthy blood donner sample	Control	Buff coat of peripheral blood	Homo sapiens	Healthy	Total RNA	TaqMan Assay
SAMPLE 8	Healthy blood donner sample	Control	Buff coat of peripheral blood	Homo sapiens	Healthy	Total RNA	TaqMan Assay
SAMPLE 9	Healthy blood donner sample	Control	Buff coat of peripheral blood	Homo sapiens	Healthy	Total RNA	TaqMan Assay
SAMPLE 10	Healthy blood donner sample	Control	Buff coat of peripheral blood	Homo sapiens	Healthy	Total RNA	TaqMan Assay
SAMPLE 11	Healthy blood donner sample	Control	Buff coat of peripheral blood	Homo sapiens	Healthy	Total RNA	TaqMan Assay
SAMPLE 12	Healthy blood donner sample	Control	Buff coat of peripheral blood	Homo sapiens	Healthy	Total RNA	TaqMan Assay
SAMPLE 13	Healthy blood donner sample	Control	Buff coat of peripheral blood	Homo sapiens	Healthy	Total RNA	TaqMan Assay
SAMPLE 14	Healthy blood donner sample	Control	Buff coat of peripheral blood	Homo sapiens	Healthy	Total RNA	TaqMan Assay
SAMPLE 15	Healthy blood donner sample	Control	Buff coat of peripheral blood	Homo sapiens	Healthy	Total RNA	TaqMan Assay
SAMPLE 16	AML Patient 1	Test	Buff coat of peripheral blood	Homo sapiens	AML	Total RNA	TaqMan Assay
SAMPLE 17	AML Patient 2	Test	Buff coat of bone marrow	Homo sapiens	AML	Total RNA	TaqMan Assay
SAMPLE 18	AML Patient 3	Test	Buff coat of peripheral blood	Homo sapiens	AML	Total RNA	TaqMan Assay
SAMPLE 19	AML Patient 4	Test	Buff coat of bone marrow	Homo sapiens	AML	Total RNA	TaqMan Assay
SAMPLE 20	AML Patient 5	Test	Buff coat of peripheral blood	Homo sapiens	AML	Total RNA	TaqMan Assay
SAMPLE 21	AML Patient 6	Test	Buff coat of bone marrow	Homo sapiens	AML	Total RNA	TaqMan Assay
SAMPLE 22	AML Patient 7	Test	Buff coat of peripheral blood	Homo sapiens	AML	Total RNA	TaqMan Assay
SAMPLE 23	AML Patient 8	Test	Buff coat of bone marrow	Homo sapiens	AML	Total RNA	TaqMan Assay
SAMPLE 24	AML Patient 9	Test	Buff coat of peripheral blood	Homo sapiens	AML	Total RNA	TaqMan Assay
SAMPLE 25	AML Patient 10	Test	Buff coat of bone marrow	Homo sapiens	AML	Total RNA	TaqMan Assay
SAMPLE 26	AML Patient 11	Test	Buff coat of peripheral blood	Homo sapiens	AML	Total RNA	TaqMan Assay
SAMPLE 27	AML Patient 12	Test	Buff coat of bone marrow	Homo sapiens	AML	Total RNA	TaqMan Assay
SAMPLE 28	AML Patient 13	Test	Buff coat of peripheral blood	Homo sapiens	AML	Total RNA	TaqMan Assay
SAMPLE 29	AML Patient 14	Test	Buff coat of bone marrow	Homo sapiens	AML	Total RNA	TaqMan Assay
SAMPLE 30	AML Patient 15	Test	Buff coat of peripheral blood	Homo sapiens	AML	Total RNA	TaqMan Assay
SAMPLE 31	AML Patient 16	Test	Buff coat of bone marrow	Homo sapiens	AML	Total RNA	TaqMan Assay
SAMPLE 32	AML Patient 17	Test	Buff coat of peripheral blood	Homo sapiens	AML	Total RNA	TaqMan Assay
SAMPLE 33	AML Patient 18	Test	Buff coat of bone marrow	Homo sapiens	AML	Total RNA	TaqMan Assay
SAMPLE 34	AML Patient 19	Test	Buff coat of peripheral blood	Homo sapiens	AML	Total RNA	TaqMan Assay
SAMPLE 35	AML Patient 20	Test	Buff coat of bone marrow	Homo sapiens	AML	Total RNA	TaqMan Assay
SAMPLE 36	AML Patient 21	Test	Buff coat of peripheral blood	Homo sapiens	AML	Total RNA	TaqMan Assay
SAMPLE 37	AML Patient 22	Test	Buff coat of bone marrow	Homo sapiens	AML	Total RNA	TaqMan Assay
SAMPLE 38	AML Patient 23	Test	Buff coat of peripheral blood	Homo sapiens	AML	Total RNA	TaqMan Assay
SAMPLE 39	AML Patient 24	Test	Buff coat of bone marrow	Homo sapiens	AML	Total RNA	TaqMan Assay
SAMPLE 40	AML Patient 25	Test	Buff coat of peripheral blood	Homo sapiens	AML	Total RNA	TaqMan Assay
SAMPLE 41	AML Patient 26	Test	Buff coat of bone marrow	Homo sapiens	AML	Total RNA	TaqMan Assay
SAMPLE 42	AML Patient 27	Test	Buff coat of peripheral blood	Homo sapiens	AML	Total RNA	TaqMan Assay
SAMPLE 43	AML Patient 28	Test	Buff coat of peripheral blood	Homo sapiens	AML	Total RNA	TaqMan Assay
SAMPLE 44	AML Patient 29	Test	Buff coat of bone marrow	Homo sapiens	AML	Total RNA	TaqMan Assay
SAMPLE 45	AML Patient 30	Test	Buff coat of peripheral blood	Homo sapiens	AML	Total RNA	TaqMan Assay
SAMPLE 46	AML Patient 31	Test	Buff coat of peripheral blood	Homo sapiens	AML	Total RNA	TaqMan Assay
SAMPLE 47	AML Patient 32	Test	Buff coat of peripheral blood	Homo sapiens	AML	Total RNA	TaqMan Assay
SAMPLE 48	AML Patient 33	Test	Buff coat of peripheral blood	Homo sapiens	AML	Total RNA	TaqMan Assay
SAMPLE 49	AML Patient 34	Test	Buff coat of peripheral blood	Homo sapiens	AML	Total RNA	TaqMan Assay
SAMPLE 50	AML Patient 35	Test	Buff coat of peripheral blood	Homo sapiens	AML	Total RNA	TaqMan Assay
SAMPLE 51	AML Patient 36	Test	Buff coat of peripheral blood	Homo sapiens	AML	Total RNA	TaqMan Assay
SAMPLE 52	AML Patient 37	Test	Buff coat of peripheral blood	Homo sapiens	AML	Total RNA	TaqMan Assay
SAMPLE 53	AML Patient 38	Test	Buff coat of peripheral blood	Homo sapiens	AML	Total RNA	TaqMan Assay
SAMPLE 54	ALL Patient 1	Test	Buff coat of peripheral blood	Homo sapiens	ALL	Total RNA	TaqMan Assay
SAMPLE 55	ALL Patient 2	Test	Buff coat of bone marrow	Homo sapiens	ALL	Total RNA	TaqMan Assay
SAMPLE 56	ALL Patient 3	Test	Buff coat of peripheral blood	Homo sapiens	ALL	Total RNA	TaqMan Assay
SAMPLE 57	ALL Patient 4	Test	Buff coat of peripheral blood	Homo sapiens	ALL	Total RNA	TaqMan Assay
SAMPLE 58	ALL Patient 5	Test	Buff coat of bone marrow	Homo sapiens	ALL	Total RNA	TaqMan Assay
SAMPLE 59	ALL Patient 6	Test	Buff coat of peripheral blood	Homo sapiens	ALL	Total RNA	TaqMan Assay
SAMPLE 60	ALL Patient 7	Test	Buff coat of peripheral blood	Homo sapiens	ALL	Total RNA	TaqMan Assay
SAMPLE 61	ALL Patient 8	Test	Buff coat of peripheral blood	Homo sapiens	ALL	Total RNA	TaqMan Assay
SAMPLE 62	ALL Patient 9	Test	Buff coat of peripheral blood	Homo sapiens	ALL	Total RNA	TaqMan Assay
SAMPLE 63	ALL Patient 10	Test	Buff coat of bone marrow	Homo sapiens	ALL	Total RNA	TaqMan Assay
SAMPLE 64	ALL Patient 11	Test	Buff coat of peripheral blood	Homo sapiens	ALL	Total RNA	TaqMan Assay
SAMPLE 65	ALL Patient 12	Test	Buff coat of peripheral blood	Homo sapiens	ALL	Total RNA	TaqMan Assay
SAMPLE 66	ALL Patient 13	Test	Buff coat of bone marrow	Homo sapiens	ALL	Total RNA	TaqMan Assay
SAMPLE 67	ALL Patient 14	Test	Buff coat of peripheral blood	Homo sapiens	ALL	Total RNA	TaqMan Assay
SAMPLE 68	ALL Patient 15	Test	Buff coat of bone marrow	Homo sapiens	ALL	Total RNA	TaqMan Assay
SAMPLE 69	ALL Patient 16	Test	Buff coat of peripheral blood	Homo sapiens	ALL	Total RNA	TaqMan Assay
SAMPLE 70	ALL Patient 17	Test	Buff coat of bone marrow	Homo sapiens	ALL	Total RNA	TaqMan Assay
SAMPLE 71	ALL Patient 18	Test	Buff coat of peripheral blood	Homo sapiens	ALL	Total RNA	TaqMan Assay
SAMPLE 72	ALL Patient 19	Test	Buff coat of peripheral blood	Homo sapiens	ALL	Total RNA	TaqMan Assay
SAMPLE 73	ALL Patient 20	Test	Buff coat of peripheral blood	Homo sapiens	ALL	Total RNA	TaqMan Assay
SAMPLE 74	ALL Patient 21	Test	Buff coat of bone marrow	Homo sapiens	ALL	Total RNA	TaqMan Assay
SAMPLE 75	ALL Patient 22	Test	Buff coat of peripheral blood	Homo sapiens	ALL	Total RNA	TaqMan Assay
SAMPLE 76	ALL Patient 23	Test	Buff coat of bone marrow	Homo sapiens	ALL	Total RNA	TaqMan Assay
SAMPLE 77	ALL Patient 24	Test	Buff coat of peripheral blood	Homo sapiens	ALL	Total RNA	TaqMan Assay
SAMPLE 78	ALL Patient 25	Test	Buff coat of peripheral blood	Homo sapiens	ALL	Total RNA	TaqMan Assay
SAMPLE 79	ALL Patient 26	Test	Buff coat of bone marrow	Homo sapiens	ALL	Total RNA	TaqMan Assay
SAMPLE 80	ALL Patient 27	Test	Buff coat of peripheral blood	Homo sapiens	ALL	Total RNA	TaqMan Assay
SAMPLE 81	ALL Patient 28	Test	Buff coat of bone marrow	Homo sapiens	ALL	Total RNA	TaqMan Assay
SAMPLE 82	ALL Patient 29	Test	Buff coat of peripheral blood	Homo sapiens	ALL	Total RNA	TaqMan Assay
SAMPLE 83	ALL Patient 30	Test	Buff coat of bone marrow	Homo sapiens	ALL	Total RNA	TaqMan Assay
SAMPLE 84	ALL Patient 31	Test	Buff coat of peripheral blood	Homo sapiens	ALL	Total RNA	TaqMan Assay
SAMPLE 85	ALL Patient 32	Test	Buff coat of bone marrow	Homo sapiens	ALL	Total RNA	TaqMan Assay
SAMPLE 86	ALL Patient 33	Test	Buff coat of peripheral blood	Homo sapiens	ALL	Total RNA	TaqMan Assay
SAMPLE 87	ALL Patient 34	Test	Buff coat of peripheral blood	Homo sapiens	ALL	Total RNA	TaqMan Assay
SAMPLE 88	ALL Patient 35	Test	Buff coat of bone marrow	Homo sapiens	ALL	Total RNA	TaqMan Assay
SAMPLE 89	ALL Patient 36	Test	Buff coat of peripheral blood	Homo sapiens	ALL	Total RNA	TaqMan Assay
SAMPLE 90	ALL Patient 37	Test	Buff coat of bone marrow	Homo sapiens	ALL	Total RNA	TaqMan Assay
SAMPLE 91	ALL Patient 38	Test	Buff coat of peripheral blood	Homo sapiens	ALL	Total RNA	TaqMan Assay
SAMPLE 92	ALL Patient 39	Test	Buff coat of peripheral blood	Homo sapiens	ALL	Total RNA	TaqMan Assay
SAMPLE 93	ALL_Ped Patient 1	Test	Buff coat of peripheral blood	Homo sapiens	Pediatric ALL	Total RNA	TaqMan Assay
SAMPLE 94	ALL_Ped Patient 2	Test	Buff coat of peripheral blood	Homo sapiens	Pediatric ALL	Total RNA	TaqMan Assay
SAMPLE 95	ALL_Ped Patient 3	Test	Buff coat of peripheral blood	Homo sapiens	Pediatric ALL	Total RNA	TaqMan Assay
SAMPLE 96	ALL_Ped Patient 4	Test	Buff coat of peripheral blood	Homo sapiens	Pediatric ALL	Total RNA	TaqMan Assay
SAMPLE 97	ALL_Ped Patient 5	Test	Buff coat of peripheral blood	Homo sapiens	Pediatric ALL	Total RNA	TaqMan Assay
SAMPLE 98	ALL_Ped Patient 6	Test	Buff coat of peripheral blood	Homo sapiens	Pediatric ALL	Total RNA	TaqMan Assay
SAMPLE 99	ALL_Ped Patient 7	Test	Buff coat of peripheral blood	Homo sapiens	Pediatric ALL	Total RNA	TaqMan Assay
SAMPLE 100	ALL_Ped Patient 8	Test	Buff coat of peripheral blood	Homo sapiens	Pediatric ALL	Total RNA	TaqMan Assay
SAMPLE 101	ALL_Ped Patient 9	Test	Buff coat of peripheral blood	Homo sapiens	Pediatric ALL	Total RNA	TaqMan Assay
SAMPLE 102	ALL_Ped Patient 10	Test	Buff coat of peripheral blood	Homo sapiens	Pediatric ALL	Total RNA	TaqMan Assay
SAMPLE 103	ALL_Ped Patient 11	Test	Buff coat of peripheral blood	Homo sapiens	Pediatric ALL	Total RNA	TaqMan Assay
SAMPLE 104	ALL_Ped Patient 12	Test	Buff coat of peripheral blood	Homo sapiens	Pediatric ALL	Total RNA	TaqMan Assay
SAMPLE 105	ALL_Ped Patient 13	Test	Buff coat of peripheral blood	Homo sapiens	Pediatric ALL	Total RNA	TaqMan Assay
SAMPLE 106	ALL_Ped Patient 14	Test	Buff coat of peripheral blood	Homo sapiens	Pediatric ALL	Total RNA	TaqMan Assay
SAMPLE 107	ALL_Ped Patient 15	Test	Buff coat of peripheral blood	Homo sapiens	Pediatric ALL	Total RNA	TaqMan Assay
SAMPLE 108	ALL_Ped Patient 16	Test	Buff coat of peripheral blood	Homo sapiens	Pediatric ALL	Total RNA	TaqMan Assay
SAMPLE 109	ALL_Ped Patient 17	Test	Buff coat of peripheral blood	Homo sapiens	Pediatric ALL	Total RNA	TaqMan Assay
SAMPLE 110	ALL_Ped Patient 18	Test	Buff coat of peripheral blood	Homo sapiens	Pediatric ALL	Total RNA	TaqMan Assay
SAMPLE 111	ALL_Ped Patient 19	Test	Buff coat of peripheral blood	Homo sapiens	Pediatric ALL	Total RNA	TaqMan Assay
SAMPLE 112	ALL_Ped Patient 20	Test	Buff coat of peripheral blood	Homo sapiens	Pediatric ALL	Total RNA	TaqMan Assay
SAMPLE 113	ALL_Ped Patient 21	Test	Buff coat of peripheral blood	Homo sapiens	Pediatric ALL	Total RNA	TaqMan Assay
SAMPLE 114	ALL_Ped Patient 22	Test	Buff coat of peripheral blood	Homo sapiens	Pediatric ALL	Total RNA	TaqMan Assay
SAMPLE 115	ALL_Ped Patient 23	Test	Buff coat of peripheral blood	Homo sapiens	Pediatric ALL	Total RNA	TaqMan Assay
SAMPLE 116	ALL_Ped Patient 24	Test	Buff coat of peripheral blood	Homo sapiens	Pediatric ALL	Total RNA	TaqMan Assay
SAMPLE 117	ALL_Ped Patient 25	Test	Buff coat of peripheral blood	Homo sapiens	Pediatric ALL	Total RNA	TaqMan Assay

## Sheet: Matrix non-normalized Template
# Matrix non-normalized table for RT-PCR submission.
ID_REF	SAMPLE 1	SAMPLE 2	SAMPLE 3	SAMPLE 4	SAMPLE 5	SAMPLE 6	SAMPLE 7	SAMPLE 8	SAMPLE 9	SAMPLE 10	SAMPLE 11	SAMPLE 12	SAMPLE 13	SAMPLE 14	SAMPLE 15	SAMPLE 16	SAMPLE 17	SAMPLE 18	SAMPLE 19	SAMPLE 20	SAMPLE 21	SAMPLE 22	SAMPLE 23	SAMPLE 24	SAMPLE 25	SAMPLE 26	SAMPLE 27	SAMPLE 28	SAMPLE 29	SAMPLE 30	SAMPLE 31	SAMPLE 32	SAMPLE 33	SAMPLE 34	SAMPLE 35	SAMPLE 36	SAMPLE 37	SAMPLE 38	SAMPLE 39	SAMPLE 40	SAMPLE 41	SAMPLE 42	SAMPLE 43	SAMPLE 44	SAMPLE 45	SAMPLE 46	SAMPLE 47	SAMPLE 48	SAMPLE 49
A01	20.2195	21.6265	21.6525	20.885	20.3775	20.0885	18.205	21.5975	20.7865	20.0355	19.5745	19.2655	18.3245	18.5745	19.2255	18.2475	18.2255	17.373	23.129	20.269	17.9	18.796	18.02	20.066	17.457	18.719	17.102	19.163	17.973	22.01	18.0695	19.532	18.9025	24.592	17.1645	19.831	20.298	21.9845	16.6295	18.303	16.6355	19.44	18.0625	20.024	19.8965	19.2445	23.2145	19.8265	18.948
A02	28.5445	30.041	31.561	30.461	28.5955	28.5315	27.408	28.616	28.7155	28.034	28.2655	28.5925	27.545	27.0985	29.07	25.3295	26.9825	25.7925	28.375	27.185	25.9705	26.453	26.967	30.67	26.1425	30.67	24.3875	25.9865	25.018	29.718	25.1415	24.744	26.859	32.357	25.7735	26.905	30.9915	32.5615	25.9235	24.751	26.435	28.92	27.267	29.81	29.613	25.283	33.847	26.55	24.6445
A03	27.39	27.193	26.2105	23.406	24.0885	24.3525	23.292	24.3745	24.458	24.9245	24.3265	23.9615	22.8925	23.244	23.7325	20.416	21.111	21.918	26.9635	24.199	20.84	22.4575	22.385	27.706	21.261	23.967	19.143	21.921	20.446	24.9365	21.5255	22.79	24.046	30.937	20.448	22.55	24.728	26.152	20.6855	20.8315	20.396	24.5505	22.706	24.604	24.5905	22.1495	31.471	22.738	21.374
A04	31.6965	32.4115	33.4215	31.2865	30.2255	31.102	29.164	31.5525	30.689	30.3405	30.457	30.4095	28.7805	28.5305	31.971	25.4605	28.3	28.3755	32.169	28.9115	26.796	27.4825	27.0125	27.779	27.093	28.3925	25.3	23.7125	27.0615	33.0395	27.3485	27.7105	28.9375	34.1985	26.9415	28.328	30.882	32.1995	26.7185	26.308	27.652	30.2895	26.1885	30.4395	29.8255	27.419	30.9205	27.7565	27.5025
A05	29.644	30.9015	33.6695	30.702	29.398	30.496	27.9205	30.9745	30.27	29.5725	29.414	29.8165	28.211	27.403	30.886	28.295	30.7665	30.077	36.8705	30.899	29.6395	29.871	28.832	31.862	27.981	30.2395	27.386	29.397	27.5805	32.1935	27.562	29.3975	29.711	35.4255	27.825	30.3945	32.5795	35.092	27.465	28.492	27.4465	32.7735	29.4165	31.2265	32.652	29.096	35.7305	29.91	29.1885
A06	22.709	23.79	23.861	23.675	22.857	22.849	21.589	23.843	22.996	23.393	22.83	22.912	21.145	21.414	22.534	20.544	22.207	22.78	24.883	24.763	20.563	22.909	19.925	25.505	19.784	23.017	18.667	21.352	18.911	23.005	18.8325	21.773	21.217	28.505	19.8	23.801	23.207	26.91	18.592	21.032	20.461	25.15	21.946	22.642	24.897	21.804	28.546	22.269	22.108
[truncated: 68 more columns]

## Sheet: Matrix normalized Template
# Matrix normalized table for RT-PCR submission.
ID_REF	Assay ID	Gene Simbol	Gene Name	SAMPLE 1	SAMPLE 2	SAMPLE 3	SAMPLE 4	SAMPLE 5	SAMPLE 6	SAMPLE 7	SAMPLE 8	SAMPLE 9	SAMPLE 10	SAMPLE 11	SAMPLE 12	SAMPLE 13	SAMPLE 14	SAMPLE 15	SAMPLE 16	SAMPLE 17	SAMPLE 18	SAMPLE 19	SAMPLE 20	SAMPLE 21	SAMPLE 22	SAMPLE 23	SAMPLE 24	SAMPLE 25	SAMPLE 26	SAMPLE 27	SAMPLE 28	SAMPLE 29	SAMPLE 30	SAMPLE 31	SAMPLE 32	SAMPLE 33	SAMPLE 34	SAMPLE 35	SAMPLE 36	SAMPLE 37	SAMPLE 38	SAMPLE 39	SAMPLE 40	SAMPLE 41	SAMPLE 42	SAMPLE 43	SAMPLE 44	SAMPLE 45	SAMPLE 46
A01	Hs01060665_g1	ACTB	actin beta	-6.481	-6.03408	-6.74342	-5.85083	-5.54617	-6.148	-6.39142	-5.22883	-5.53267	-6.0145	-6.23667	-6.56075	-6.1585	-5.80292	-7.011	-4.80125	-6.37317	-7.013	-5.60267	-5.76875	-5.71808	-5.8655	-5.83692	-7.19858	-5.82933	-7.11508	-4.8955	-4.42567	-4.85858	-5.47367	-5.01042	-4.79242	-6.04292	-6.4105	-5.8275	-5.4705	-6.81633	-7.16533	-6.0395	-4.98317	-6.53542	-7.41392	-6.20183	-6.43367	-7.01583	-4.9215
A02	Hs01104728_m1	ABL1	ABL proto-oncogene 1, non-receptor tyrosine kinase	1.844	2.38042	3.16508	3.72517	2.67183	2.295	2.81158	1.78967	2.39633	1.984	2.45433	2.76625	3.062	2.72108	2.8335	2.28075	2.38383	1.4065	-0.356667	1.14725	2.35242	1.7915	3.11008	3.40542	2.85617	4.83592	2.39	2.39783	2.18642	2.23433	2.06158	0.419583	1.91358	1.3545	2.7815	1.6035	3.87717	3.41167	3.2545	1.46483	3.26408	2.06608	3.00267	3.35233	2.70067	1.117
A03	Hs02786624_g1	GAPDH	glyceraldehyde-3-phosphate dehydrogenase	0.6895	-0.467583	-2.18542	-3.32983	-1.83517	-1.884	-1.30442	-2.45183	-1.86117	-1.1255	-1.48467	-1.86475	-1.5905	-1.13342	-2.504	-2.63275	-3.48767	-2.468	-1.76817	-1.83875	-2.77808	-2.204	-1.47192	0.441417	-2.02533	-1.86708	-2.8545	-1.66767	-2.38558	-2.54717	-1.55442	-1.53442	-0.899417	-0.0655	-2.544	-2.7515	-2.38633	-2.99783	-1.9835	-2.45467	-2.77492	-2.30342	-1.55833	-1.85367	-2.32183	-2.0165
A04	Hs2800695_m1	HPRT1	hypoxanthine phosphoribosyltransferase 1	4.996	4.75092	5.02558	4.55067	4.30183	4.8655	4.56758	4.72617	4.36983	4.2905	4.64583	4.58325	4.2975	4.15308	5.7345	2.41175	3.70133	3.9895	3.43733	2.87375	3.17792	2.821	3.15558	0.514417	3.80667	2.55842	3.3025	0.123833	4.22992	5.55583	4.26858	3.38608	3.99208	3.196	3.9495	3.0265	3.76767	3.04967	4.0495	3.02183	4.48108	3.43558	1.92417	3.98183	2.91317	3.253
A05	Hs00427620_m1	TBP	TATA-box binding protein	2.9435	3.24092	5.27358	3.96617	3.47433	4.2595	3.32408	4.14817	3.95083	3.5225	3.60283	3.99025	3.728	3.02558	4.6495	5.24625	6.16783	5.691	8.13883	4.86125	6.02142	5.2095	4.97508	4.59742	4.69467	4.40542	5.3885	5.80833	4.74892	4.70983	4.48208	5.07308	4.76558	4.423	4.833	5.093	5.46517	5.94217	4.796	5.20583	4.27558	5.91958	5.15217	4.76883	5.73967	4.93
A06	Hs00420895_gH	RPLPO	ribosomal protein lateral stalk subunit P0	-3.992	-3.87058	-4.53542	-3.06133	-3.06667	-3.388	-3.00742	-2.98333	-3.32317	-2.657	-2.98167	-2.91425	-3.3385	-2.96342	-3.7025	-2.50475	-2.39217	-1.606	-3.84867	-1.27475	-3.05558	-1.7525	-3.93192	-1.76008	-3.50283	-2.81758	-3.331	-2.23667	-3.92108	-4.47917	-4.24742	-2.55192	-3.72892	-2.4975	-3.1925	-1.501	-3.90733	-2.24033	-4.077	-2.25467	-2.71042	-1.70392	-2.31883	-3.81567	-2.01583	-2.362
[truncated: 71 more columns]

## Sheet: Fold Change Template
# Fold change data = test/control
ID_REF	Fold_change 1	Fold_change 2	Fold_change 3	Fold_change 4	Fold_change 5	Fold_change 6	Fold_change 7	Fold_change 8	Fold_change 9	Fold_change 10	Fold_change 11	Fold_change 12	Fold_change 13	Fold_change 14	Fold_change 15	Fold_change 16	Fold_change 17	Fold_change 18	Fold_change 19	Fold_change 20	Fold_change 21	Fold_change 22	Fold_change 23	Fold_change 24	Fold_change 25	Fold_change 26	Fold_change 27	Fold_change 28	Fold_change 29	Fold_change 30	Fold_change 31	Fold_change 32	Fold_change 33	Fold_change 34	Fold_change 35	Fold_change 36	Fold_change 37	Fold_change 38	Fold_change 39	Fold_change 40	Fold_change 41	Fold_change 42	Fold_change 43	Fold_change 44	Fold_change 45	Fold_change 46	Fold_change 47	Fold_change 48	Fold_change 49
A01	1.34618	0.987572	1.61473	0.869771	0.704192	1.06871	1.26514	0.565151	0.697634	0.974257	1.13646	1.42269	1.07652	0.841358	1.94379	0.420193	1.24923	1.94649	0.732318	0.821667	0.793311	0.878659	0.861422	2.2137	0.856906	2.08921	0.448561	0.323882	0.437228	0.669679	0.485752	0.417628	0.993638	1.28198	0.855817	0.668211	1.69844	2.16326	0.991287	0.476663	1.39793	2.57004	1.10935	1.30273	1.95032	0.456718	2.5579	0.487326	0.486566
A02	1.66117	1.14534	0.664856	0.450947	0.935859	1.2152	0.849457	1.72492	1.13278	1.50754	1.08814	0.876573	0.714099	0.90445	0.83665	1.22726	1.14263	2.24964	7.63624	2.6925	1.16779	1.72273	0.690691	0.562833	0.823608	0.208812	1.13776	1.1316	1.31019	1.26739	1.42861	4.45867	1.58295	2.33221	0.867356	1.96251	0.405853	0.5604	0.6249	2.1605	0.620762	1.42416	0.74408	0.583928	0.917341	2.74955	0.637625	1.82485	3.71286
A03	0.210414	0.469236	1.54352	3.41205	1.21081	1.25249	0.838115	1.85657	1.23283	0.740362	0.949652	1.23589	1.02194	0.744436	1.92493	2.10461	3.80651	1.87749	1.15586	1.21382	2.32767	1.56353	0.941296	0.249894	1.38141	1.23789	2.45429	1.07808	1.77324	1.98339	0.996692	0.982971	0.632975	0.355102	1.97904	2.28517	1.77416	2.71065	1.34192	1.86022	2.32257	1.67507	0.999402	1.22643	1.69659	1.37297	0.188337	1.4584	2.03868
A04	0.749658	0.888465	0.734442	1.02076	1.21291	0.82063	1.00886	0.903838	1.15707	1.22247	0.955594	0.99796	1.21656	1.34464	0.449316	4.49572	1.83906	1.50609	2.20835	3.2638	2.64339	3.38535	2.68462	16.7477	1.70957	4.06115	2.4247	21.9549	1.2749	0.508553	1.24119	2.28821	1.50339	2.61046	1.54843	2.9359	1.75642	2.88913	1.44473	2.94541	1.07119	2.21103	6.30343	1.51411	3.17584	2.50933	19.4458	3.17199	2.05429
A05	1.74466	1.41964	0.346965	0.858732	1.20758	0.700738	1.34012	0.756955	0.867907	1.16792	1.10467	0.844516	1.01287	1.64817	0.534754	0.353602	0.186677	0.259795	0.0476168	0.461754	0.206617	0.362725	0.42672	0.554412	0.518271	0.63333	0.3204	0.239503	0.499145	0.512852	0.600553	0.398697	0.493411	0.625658	0.470885	0.39323	0.303818	0.218284	0.483118	0.363648	0.692969	0.221728	0.37743	0.492301	0.251178	0.440266	0.388916	0.399988	0.358186
A06	1.62493	1.49377	2.3682	0.852463	0.85562	1.06908	0.821192	0.807597	1.0221	0.644108	0.806665	0.769837	1.03302	0.796525	1.32949	0.579598	0.536088	0.310868	1.47125	0.247093	0.849072	0.344094	1.55864	0.345908	1.15766	0.719945	1.02767	0.481311	1.54698	2.27764	1.93964	0.59886	1.35406	0.576693	0.933599	0.289047	1.53231	0.482536	1.72354	0.487354	0.668404	0.3327	0.509519	1.43798	0.412998	0.524995	0.430462	0.607711	0.369004
[truncated: 68 more columns]
